# Supplementary material for: Washout DNA copy number analysis by low-coverage whole genome sequencing for assessment of thyroid FNAs
Source: Front Endocrinol (Lausanne). 2022 Oct 14;13:888072. doi: 10.3389/fendo.2022.888072 (PMC9614279; doi:10.3389/fendo.2022.888072)
Supplement: Supplementary file 1 [file Table_1.xlsx]

## Sheet: sTable-1
		Basic info.				Molecular detection				Clincal Pathology							FNA	B_ultrasound
No	Batch	SampleID	PatientID	Gender	Age	UCAD	UCAD_BRAF_Mut	BRAF_mut_tissue	Molecular_type	Pathology	ETE	TNM	N stage	tumor size	Multi_foci	Tumor size (mm)	BSRTC	TIRADS	B_Ultrasound size	Ultrasound size	Echogenicity	Margins	Calcification	Shape
1	JS-1	G1702496	0006535382	F	41	22q-	+	+	CNV+, BRAF+	PTC	0	T1bN1aM0	N1	>5mm	1	14	VI	4b	14mm	>10mm	hypoechogenicity	irregular	Yes	Taller than wide
2	JS-1	G1702413	0006321404	F	63	1q+	+	+	CNV+, BRAF+	PTC	0	T1bN1aM0	N1	>5mm	>1	22	VI	4b	22mm	>10mm	hypoechogenicity	irregular	Yes	Taller than wide
3	JS-1	G1702632	0005411352	F	57	neg	+	+	CNV-,BRAF+	PTC	0	T1bN1aM0	N1	>5mm	1	62	VI	4c	62mm	>10mm	hypoechogenicity	irregular	Yes	Taller than wide
4	JS-1	G1702236	0006309178	M	25	neg	+	+	CNV-,BRAF+	PTC	0	T1bN1aM0	N1	>5mm	1	11	VI	4b	11mm	>10mm	hypoechogenicity	irregular	Yes	Taller than wide
5	JS-1	G1702235	0006307196	F	63	22q-	+	+	CNV+, BRAF+	PTC	0	T1bN1aM0	N1	>5mm	1	11	VI	4b	11mm	>10mm	hypoechogenicity	irregular	Yes	Taller than wide
6	JS-2	1T	939375	F	36	8+	+	+	CNV+, BRAF+	PTC	0	T1bN1M0	N1	>5mm	1	11	V	4c	11.1mm	>10mm	hypoechogenicity	irregular	Yes	Taller than wide
7	JS-2	2T	939356	F	72	22q-, 18-, 9-	+	+	CNV+, BRAF+	PTC	0	T2N1aM0	N1	>5mm	>1	41	VI	4c	41mm	>10mm	hypoechogenicity	irregular	Yes	Taller than wide
8	JS-2	3T	940180	F	67	10p-	+	+	CNV+, BRAF+	PTC	0	T1bN1M0	N1	>5mm	>1	18	V	4c	18mm	>10mm	hypoechogenicity	irregular	Yes	Taller than wide
9	JS-2	4T	940791	F	18	neg	-	-	CNV-,BRAF-	PTC	0	T1aN0M0	N0	>5mm	>1	13	VI	4b	13mm	>10mm	hypoechogenicity	irregular	Yes	Taller than wide
10	JS-2	5T	940842	F	42	neg	-	-	CNV-,BRAF-	PTC	0	T1aN0M0	N0	>5mm	1	12	VI	4c	12mm	>10mm	hypoechogenicity	irregular	Yes	Taller than wide
11	JS-2	6T	941155	F	36	neg	-	-	CNV-,BRAF-	PTC	0	T1bN0M0	N0	>5mm	1	14	V	4c	14mm	>10mm	hypoechogenicity	irregular	Yes	Taller than wide
12	JS-2	7T	941167	F	36	neg	+	+	CNV-,BRAF+	PTC	0	T1bN0M0	N0	>5mm	>1	8	VI	4c	8.2mm	5mm-10mm	hypoechogenicity	irregular	Yes	Taller than wide
13	WZ	90052200586	CSS	F	31	neg	+	+	CNV-,BRAF+	PTC	1	T4aN1aM0	N1	>5mm	1	10	VI	4b	10mm	5mm-10mm	hypoechogenicity	irregular	Yes	Taller than wide
14	WZ	90052200576	WLX	F	58	neg	-	-	CNV-,BRAF-	PTC	0	T1aN1aM0	N1	>5mm	1	6	II	4a	9mm	5mm-10mm	hypoechogenicity	irregular	Yes	Taller than wide
15	WZ	90052200571	MDD	F	38	neg	+	+	CNV-,BRAF+	PTC	0	T1aN0M0	N0	≤5mm	>1	3	VI	4a	4mm ,4.8mm	<5mm	hypoechogenicity	well circumscribed	No	Taller than wide
16	WZ	90052200543	ZLY	F	50	neg	-	-	CNV-,BRAF-	PTC	0	T1bN1aM0	N1	>5mm	1	17	V	4b	18mm	>10mm	hypoechogenicity	well circumscribed	Yes	Taller than wide
17	WZ	90052200554	ZSQ	M	62	neg	+	+	CNV-,BRAF+	PTC	0	T1bN1aM0	N1	>5mm	>1	13	V	4a	14mm	>10mm	hypoechogenicity	well circumscribed	Yes	Taller than wide
18	WZ	90052200555	DFX	M	65	neg	-	-	CNV-,BRAF-	BE	/	/		/	/		V	4a	6mm	5mm-10mm	hypoechogenicity	irregular	Yes	Taller than wide
19	WZ	90052200574	LXX	M	45	17+	-	-	CNV+, BRAF-	Udx	/	/		/	/		II	4a	19mm,6mm,11mm	>10mm	hypoechogenicity	irregular	Yes	/
20	WZ	90052200577	CZD	F	50	neg	-	+	CNV-,BRAF+	BE	/	/		/	/		III	4a	3mm, 3.8mm	<5mm	hypoechogenicity	irregular	Yes	Taller than wide
21	WZ	90052200590	CJC	M	53	neg	-	-	CNV-,BRAF-	BE	/	/		/	/		II	4a	5.7mm	5mm-10mm	hypoechogenicity	irregular	Yes	Taller than wide
22	WZ	90052200589	ZMY	F	66	neg	-	-	CNV-,BRAF-	BE	/	/		/	/		I	4a	10.1mm	>10mm	hypoechogenicity	irregular	No	Taller than wide
23	WZ	90052200568	JSY	F	40	neg	+	+	CNV-,BRAF+	PTC	0	T1aN0M0	N0	>5mm	1	8	V	4a	5.2mm	5mm-10mm	hypoechogenicity	irregular	No	Taller than wide
24	WZ	90052200565	YLM	F	31	neg	-	+	CNV-,BRAF+	PTC	0	T1aN0M0	N0	≤5mm	1	2	II	4a	8mm	5mm-10mm	hypoechogenicity	irregular	Yes	Taller than wide
25	WZ	90052200566	YNF	F	51	neg	-	-	CNV-,BRAF-	PTC	0	T1aNxM0	N0	≤5mm	1	5	II	4a	5.7mm	5mm-10mm	hypoechogenicity	well circumscribed	Yes	Taller than wide
26	WZ	90052200572	XXL	F	31	22q-	+	+	CNV+, BRAF+	PTC	1	T4aN1aM0	N1	>5mm	1	7	VI	4a	8mm	5mm-10mm	hypoechogenicity	well circumscribed	Yes	/
27	WZ	90052200579	LMO	M	25	17+	-	-	CNV+, BRAF-	Udx	/	/		/	/		II	4a	10mm	5mm-10mm	hypoechogenicity	well circumscribed	Yes	/
28	WZ	90052200581	CWW	M	26	22q-	+	+	CNV+, BRAF+	PTC	0	T1aN1aM0	N1	≤5mm	1	4	V	4a	7mm	5mm-10mm	hypoechogenicity	well circumscribed	Yes	Taller than wide
29	WZ	90052200585	SHY	M	50	neg	+	+	CNV-,BRAF+	PTC	0	T1aN0M0	N0	≤5mm	1	4	V	4a	4mm	<5mm	hypoechogenicity	irregular	No	Taller than wide
30	WZ	90052200544	ZJC	F	51	22q-	+	+	CNV+, BRAF+	PTC	0	T1aN0M0	N0	>5mm	1	10	V	4b	6mm	5mm-10mm	hypoechogenicity	well circumscribed	Yes	Taller than wide
31	WZ	90052200542	WMM	F	55	neg	-	+	CNV-,BRAF+	PTC	0	T1bN1aM0	N1	>5mm	>1	12	V	4b	12mm	>10mm	hypoechogenicity	well circumscribed	Yes	Taller than wide
32	WZ	90052200545	XAY	F	48	neg	+	+	CNV-,BRAF+	PTC	0	T1aN1aM0	N1	>5mm	>1	10	V	4a	8mm	5mm-10mm	hypoechogenicity	well circumscribed	Yes	Taller than wide
33	WZ	90052200547	LXL	F	56	neg	+	-	CNV-,BRAF+	BE	/	/		/	/		II	4a	6mm	5mm-10mm	hypoechogenicity	well circumscribed	Yes	Wider than tall
34	WZ	90052200549	QYP	F	46	22q-	+	+	CNV+, BRAF+	PTC	0	T1aN1aM0	N1	≤5mm	1	5	II	4b	5mm	5mm-10mm	hypoechogenicity	well circumscribed	No	Taller than wide
35	WZ	90052200578	DXL	F	62	neg	-	-	CNV-,BRAF-	BE	/	/		/	/		II	4a	13mm	>10mm	hypoechogenicity	well circumscribed	No	Wider than tall
36	WZ	90052200558	XDL	F	52	neg	+	+	CNV-,BRAF+	PTC	0	T1aN1aM0	N1	>5mm	>1	6	V	4a	5mm	5mm-10mm	hypoechogenicity	well circumscribed	Yes	Taller than wide
37	WZ	90052200587	LLM	F	62	17+	-	-	CNV+, BRAF-	Udx	/	/		/	/		II	4a	5mm	5mm-10mm	hypoechogenicity	well circumscribed	No	Wider than tall
38	WZ	90052200562	PCX	F	58	neg	+	+	CNV-,BRAF+	PTC	0	T1aN0M0	N0	≤5mm	1	5	III	4a	5mm	5mm-10mm	hypoechogenicity	well circumscribed	Yes	Taller than wide
39	WZ	90052200583	WYG	M	37	neg	-	-	CNV-,BRAF-	BE	/	/		/	/		II	4a	7mm	5mm-10mm	hypoechogenicity	well circumscribed	Yes	Taller than wide
40	WZ	90052200569	CSY	F	43	neg	+	+	CNV-,BRAF+	PTC	0	T1aN0M0	N0	≤5mm	1	5	V	4a	5mm	5mm-10mm	hypoechogenicity	well circumscribed	Yes	Taller than wide
41	WZ	90052200551	XLY	F	66	neg	-	-	CNV-,BRAF-	BE	/	/		/	/		II	4a	10.4mm	>10mm	hypoechogenicity	well circumscribed	No	Taller than wide
42	WZ	90052200546	LJ	F	39	22q-	-	-	CNV+, BRAF-	PTC	0	T1aN1aM0	N1	≤5mm	1	5	VI	4a	5.5mm	5mm-10mm	hypoechogenicity	irregular	Yes	Taller than wide
43	WZ	90052200548	XLY	F	58	neg	+	+	CNV-,BRAF+	PTC	1	T4aN0M0	N0	>5mm	1	12	III	4a	13.4mm	>10mm	hypoechogenicity	irregular	No	/
44	WZ	90052200556	RXW	F	44	22q-,20q-	+	+	CNV+, BRAF+	PTC	0	T1aN1aM0	N1	≤5mm	1	4	VI	4a	6mm	5mm-10mm	hypoechogenicity	irregular	Yes	Taller than wide
45	WZ	90052200573	FRR	F	36	18q-,22q-	+	+	CNV+, BRAF+	PTC	0	T1aN1aM0	N1	>5mm	1	10	VI	4b	29.9mm,9.9mm	>10mm	hypoechogenicity	well circumscribed	Yes	Taller than wide
46	WZ	90052200552	FWX	F	54	neg	-	-	CNV-,BRAF-	BE	/	/		/	/		II	4a	12.4mm, 4.7mm	>10mm	hypoechogenicity	well circumscribed	Yes	Taller than wide
47	WZ	90052200550	FYY	F	31	neg	+	+	CNV-,BRAF+	PTC	0	T1aN0M0	N0	≤5mm	1	5	III	4a	6.1mm	5mm-10mm	hypoechogenicity	irregular	No	Taller than wide
48	WZ	90052200656	CX	M	29	neg	-	-	CNV-,BRAF-	BE	/	/		/	/		III	4a	5.87mm	5mm-10mm	hypoechogenicity	well circumscribed	Yes	Taller than wide
49	WZ	90052200588	CQQ	F	29	neg	-	-	CNV-,BRAF-	BE	/	/		/	/		II	4a	6mm	5mm-10mm	hypoechogenicity	well circumscribed	Yes	Taller than wide
50	WZ	90052200580	LXN	F	29	neg	+	+	CNV-,BRAF+	PTC	0	T1aN0M0	N0	≤5mm	1	4	V	4a	4mm	<5mm	hypoechogenicity	well circumscribed	Yes	Taller than wide
51	WZ	90052200567	XXC	F	36	neg	+	+	CNV-,BRAF+	PTC	0	T1aN0M0	N0	≤5mm	1	3	V	4a	5mm	5mm-10mm	hypoechogenicity	irregular	No	Taller than wide
52	WZ	90052200582	WXE	F	49	neg	+	+	CNV-,BRAF+	PTC	0	T1aN0M0	N0	≤5mm	1	2	II	4a	3mm	<5mm	hypoechogenicity	well circumscribed	Yes	Taller than wide
53	WZ	90052200570	YFR	F	52	neg	-	-	CNV-,BRAF-	BE	/	/		/	/		II	4a	5mm	5mm-10mm	hypoechogenicity	well circumscribed	No	Wider than tall
54	WZ	90052200575	CYY	F	26	neg	-	-	CNV-,BRAF-	BE	/	/		/	/		III	4a	6mm	5mm-10mm	hypoechogenicity	irregular	Yes	Wider than tall
55	WZ	90052200559	HY	M	44	neg	-	-	CNV-,BRAF-	BE	/	/		/	/		V	4c	10mm	5mm-10mm	hypoechogenicity	irregular	Yes	Wider than tall
56	WZ	90052200564	LYA	F	39	22q-	+	+	CNV+, BRAF+	PTC	0	T1aN0M0	N0	>5mm	>1	10	V	4b	8mm	5mm-10mm	hypoechogenicity	well circumscribed	No	Taller than wide
57	WZ	90052200561	HJJ	F	68	neg	-	-	CNV-,BRAF-	BE	/	/		/	/		II	4b	5mm	5mm-10mm	hypoechogenicity	irregular	Yes	Wider than tall
58	WZ	90052200541	LRF	F	48	neg	+	+	CNV-,BRAF+	PTC	0	T2N0M0	N0	>5mm	1	25	V	4a	17mm	>10mm	hypoechogenicity	well circumscribed	Yes	Wider than tall
