# Supplementary material for: Washout DNA copy number analysis by low-coverage whole genome sequencing for assessment of thyroid FNAs
Source: Front Endocrinol (Lausanne). 2022 Oct 14;13:888072. doi: 10.3389/fendo.2022.888072 (PMC9614279; doi:10.3389/fendo.2022.888072)
Supplement: Supplementary file 2 [file Table_2.xlsx]

## Sheet: sTable-2
PatientID	TNM	Tumor size	Dx	TIRADS	BSRTC	Follow-up date	Follow-up (mon.)
LLM		/	Udx	4a	II	2022-03-17	18
LXX		/	Udx	4a	II	2021-03-12	6
LMO		/	Udx	4a	II	2022-04-07	19
FRR	T1aN1aM0	>5mm	PTC	4b	VI	/	/
QYP	T1aN1aM0	≤5mm	PTC	4b	II	2020-09-21	0.5
CXL	T1aN1aM0	≤5mm	PTC	4a	II	2022-04-15	17
XXL	T4aN1aM0	>5mm	PTC	4a	VI	/	/
CWW	T1aN1aM0	≤5mm	PTC	4a	V	/	/
ZJC	T1aN0M0	>5mm	PTC	4b	V	2020-09-25	1
LYA	T1aN0M0	>5mm	PTC	4b	V	2021-12-08	15
ZQS	T1bN0M0	>5mm	PTC	4a	V	2021-03-01	6
LJ	T1aN1aM0	≤5mm	PTC	4a	VI	/	/
XDY	T1aN0M0	>5mm	PTC	4c	V	2021-03-09	2
RXW	T1aN1aM0	≤5mm	PTC	4a	VI	/	/
ZLY	T1bN1aM0	>5mm	PTC	4b	V	2022-02-18	17
CSS	T4aN1aM0	>5mm	PTC	4b	VI	2021-10-10	13
LLY	T1aN1aM0	>5mm	PTC	4c	V	2022-01-12	12
ZSQ	T1bN1aM0	>5mm	PTC	4a	V	2022-04-26	17
GL	T1aN1bM0	>5mm	PTC	4b	V	2022-04-17	15
XAY	T1aN1aM0	>5mm	PTC	4a	V	2021-10-31	13
WMM	T1bN1aM0	>5mm	PTC	4b	V	2022-04-26	19
YLM	T1aN0M0	≤5mm	PTC	4a	II	/	/
LRF	T2N0M0	>5mm	PTC	4a	V	2021-09-25	12
XLY	T4aN0M0	>5mm	PTC	4a	III	2022-01-05	16
XYY	T1aN0M0	≤5mm	PTC	4c	V	2021-10-12	11
FYY	T1aN0M0	≤5mm	PTC	4a	III	2021-12-07	15
LXL	T1aN0M0	≤5mm	BE	4a	II	2022-03-08	18
XDL	T1aN1aM0	>5mm	PTC	4a	V	2022-02-19	17
WXE	T1aN0M0	≤5mm	PTC	4a	II	2022-04-12	19
FDD	T1aN0M0	≤5mm	PTC	4a	VI	2022-02-27	17
XXC	T1aN0M0	≤5mm	PTC	4a	V	2022-04-15	19
PCX	T1aN0M0	≤5mm	PTC	4a	III	2022-03-20	18
JSY	T1aN0M0	>5mm	PTC	4a	V	2021-03-09	6
SHY	T1aN0M0	≤5mm	PTC	4a	V	2020-09-29	0.5
CSY	T1aN0M0	≤5mm	PTC	4a	V	2021-01-05	4
LXN	T1aN0M0	≤5mm	PTC	4a	V	2021-12-24	15
CZD		/	BE	4a	III	2021-11-24	14
JLF	T1aN0M0	>5mm	PTC	4a	V	2021-11-23	12
CJ	T1bN0M0	>5mm	PTC	4a	V	2021-10-14	13
DFX		/	BE	4a	V	2021-08-18	11
MHQ	T1aN0M0	≤5mm	PTC	4a	V	2022-01-08	15
HY		/	BE	4c	V	2020-09-21	/
WLX	T1aN1aM0	>5mm	PTC	4a	II	2021-12-15	15
YNF	T1aNxM0	≤5mm	BE	4a	II	2021-09-24	12
DXL		/	BE	4a	II	2022-04-08	19
WYG		/	BE	4a	II	2021-05-16	8
CQQ		/	BE	4a	II	2020-11-23	2
YFR		/	BE	4a	II	2020-09-21	/
HJM		/	BE	4b	II	2021-04-22	6
CJC		/	BE	4a	II	2021-06-22	10
ZMY		/	BE	4a	I	/	/
XLY		/	BE	4a	II	2021-06-18	9
FWX		/	BE	4a	II	/	/
CYY		/	BE	4a	III	2022-02-20	17
CX		/	BE	4a	III	/	/
